# Supplementary material for: All-Solid-State Lithium Battery Working without an Additional Separator in a Polymeric Electrolyte
Source: Polymers (Basel). 2018 Dec 9;10(12):1364. doi: 10.3390/polym10121364 (PMC6404143; doi:10.3390/polym10121364)
Supplement: Supplementary File 1 [file polymers-10-01364-s001.zip]

Archive with 1 entries (1 files):
- Movie_Li Battery.mp4
